# Supplementary material for: Effects of Folate and Fructose Intakes on Renal Cytokines and Fibrosis in an Adenine-Induced Mouse Model of Chronic Kidney Disease
Source: Int J Mol Sci. 2026 Jan 3;27(1):499. doi: 10.3390/ijms27010499 (PMC12787204; doi:10.3390/ijms27010499)
Supplement: Supplementary file 1 [file ijms-27-00499-s001.zip]

Archive with 1 entries (1 files):
- ijms-4046815-supplementary.pdf
